# Supplementary material for: Diversity and interactions among triatomine bugs, their blood feeding sources, gut microbiota and Trypanosoma cruzi in the Sierra Nevada de Santa Marta in Colombia
Source: Sci Rep. 2021 Jun 10;11:12306. doi: 10.1038/s41598-021-91783-2 (PMC8192545; doi:10.1038/s41598-021-91783-2)
Supplement: Supplementary file 2 — Supplementary Table S1. [file 41598_2021_91783_MOESM2_ESM.xlsx]

## Sheet: Sheet1
Diversity and interactions among triatomine bugs, their blood feeding sources, gut microbiota and Trypanosoma cruzi in the Sierra Nevada de Santa Marta, Colombia
Claribel Murillo Solano, Jaime López-Domínguez, Rafael Gongora, Andres Rojas-Gulloso, Jose Usme-Ciro, Erick Perdomo, Claudia Herrera, Gabriel Parra Henao, Eric Dumonteil
Supplementary Table S1. Source of T. cruzi reference sequences.
Sequence name/Country	Accession
Arequipa-H1/Peru	SRR1793866
CGcl14-H1/Colombia	SRX1851527
CGcl14-H2/Colombia	SRX1851527
Colombiana-H1/Colombia	SRX871218
CorpusChristi-H1/USA	SRX1054555
dm28c-H1/Colombia	AM259470
dm28c-H2/Colombia	SRX3767588
Dog-A334774305/USA	MT365364
Dog79591/USA	MT365272
FcHcl1-H1/Colombia	KF220693
FcHcl1-H2/Colombia	SRR3676318
G/Brazil	MKKV00000000
H12-H1/Panama	SRR3676309
H12-H2/Panama	SRR3676309
H14-H1/Panama	SRR3676310
H14-H2/Panama	SRR3676310
H15-H1/Panama	SRR3676313
H15-H2/Panama	SRR3676313
H1cl1-H1/Mexico	EF576845
H2-H1/Panama	SRR3676278
H2-H2/Panama	SRR3676278
H3-H1/Panama	SRR3676279
H3-H2/Panama	SRR3676279
H4-H1/Panama	SRR3676280
H4-H2/Panama	SRR3676280
H5-H1/Panama	SRR3676281
H5-H2/Panama	SRR3676281
H6-H1/Panama	SRR3676282
H6-H2/Panama	SRR3676282
H7-H1/Panama	SRR3676283
H7-H2/Panama	SRR3676283
H9-H1/Panama	SRR3676285
H9-H2/Panama	SRR3676285
JJOcl2/Mexico	EF576823
Jose-H1/Brazil	SRR2057803
Jose-H2/Brazil	SRR2057803
JRcl4-H1/Venezuela	SRX290934
JRcl4-H2/Venezuela	SRX180959
NHP-CM59-4B/USA	MH629836
NHP-M39/USA	MH629838
P/11cl3cl1/Bolivia	EF576839
P/209cl1cl1/Bolivia	EF576816
P/217cl1/Bolivia	EF576840
Palda1cl9cl1/Argentina	EF576830
Pla20cl4/Mexico	EF576836
Raccoon70/USA	EF576837
RTDcl1/Colombia	EF576838
Sba54cl1/Mexico	EF576847
So40cl1/Bolivia	EF576842
SylvioX10cl1/Brazil	CP015667
T_sanguisuga/USA	MN908415
T_sanguisuga/USA_2	MN908434
T_sanguisuga/USA_3	MN908397
TBM3324-H1/Ecuador	SRR3676267
TBM3324-H2/Ecuador	SRR3676267
TBM3406B1-H1/Ecuador	SRR3676268
TBM3406B1-H2/Ecuador	SRR3676268
TBM3479B1-H1/Ecuador	SRR3676269
TBM3519W1-H1/Ecuador	SRR3676270
TD23-H1/USA	SRR3676272
TD25-H1/USA	SRX18551502
TD25-H2/USA	SRX18551502
Tep23cl4/Mexico	EF576820
Tev91cl3/Argentina	EF576831
V1-H1/Panama	SRR3676313
V1-H2/Panama	SRR3676313
V2-H1/Panama	SRR3676314
V2-H2/Panama	SRR3676314
V3-H1/Panama	SRR3676315
V3-H2/Panama	SRR3676315
X10462-H1/Venezuela	SRR3676274
X10462-H2/Venezuela	SRR3676274
X12422-H1/Venezuela	SRR3676275
X12422-H2/Venezuela	SRR3676275
